# Supplementary material for: Evaluating acoustic signals to reduce avian collision risk
Source: PeerJ. 2022 May 10;10:e13313. doi: 10.7717/peerj.13313 (PMC9104101; doi:10.7717/peerj.13313)
Supplement: Data S1 — (1) all of the x-, y-, and z-coordinates generated by tracking each bird’s flight in Argus (in ”Bird_tracking.zip”), (2) the summarized flight metrics computed using the calculations described in Tables 1 and 2, (3) the R script used to conduct all statistical and graphical analyses, and (4) a readme file explaining how to use and interpret the data and code. [file peerj-10-13313-s001.zip]

Archive with 34 entries (29 files):
- Raw Data/
- Raw Data/.Rhistory
- Raw Data/Summarized Flight Data/
- Raw Data/Summarized Flight Data/angle_XYZ.csv
- __MACOSX/
- __MACOSX/Raw Data/
- __MACOSX/Raw Data/Summarized Flight Data/
- __MACOSX/Raw Data/Summarized Flight Data/._angle_XYZ.csv
- Raw Data/Summarized Flight Data/dist_XYZ.csv
- __MACOSX/Raw Data/Summarized Flight Data/._dist_XYZ.csv
- Raw Data/Summarized Flight Data/avgV.csv
- __MACOSX/Raw Data/Summarized Flight Data/._avgV.csv
- Raw Data/Summarized Flight Data/CT_long.csv
- __MACOSX/Raw Data/Summarized Flight Data/._CT_long.csv
- Raw Data/Summarized Flight Data/deltaV.csv
- __MACOSX/Raw Data/Summarized Flight Data/._deltaV.csv
- Raw Data/Summarized Flight Data/all_long_transformed.csv
- __MACOSX/Raw Data/Summarized Flight Data/._all_long_transformed.csv
- Raw Data/Summarized Flight Data/all_long_with_PC.csv
- __MACOSX/Raw Data/Summarized Flight Data/._all_long_with_PC.csv
- Raw Data/Summarized Flight Data/angle_XY.csv
- __MACOSX/Raw Data/Summarized Flight Data/._angle_XY.csv
- Raw Data/Summarized Flight Data/angle_prop.csv
- __MACOSX/Raw Data/Summarized Flight Data/._angle_prop.csv
- Raw Data/Summarized Flight Data/dist_XY.csv
- __MACOSX/Raw Data/Summarized Flight Data/._dist_XY.csv
- Raw Data/.DS_Store
- __MACOSX/Raw Data/._.DS_Store
- Raw Data/Raw Script.R
- __MACOSX/Raw Data/._Raw Script.R
- Raw Data/Metric Computation Template.xlsx
- __MACOSX/Raw Data/._Metric Computation Template.xlsx
- Raw Data/.RData
- Raw Data/Bird_tracking.zip
