# Supplementary material for: Evaluating acoustic signals to reduce avian collision risk
Source: PeerJ. 2022 May 10;10:e13313. doi: 10.7717/peerj.13313 (PMC9104101; doi:10.7717/peerj.13313)
Supplement: Data S1 — (1) all of the x-, y-, and z-coordinates generated by tracking each bird’s flight in Argus (in ”Bird_tracking.zip”), (2) the summarized flight metrics computed using the calculations described in Tables 1 and 2, (3) the R script used to conduct all statistical and graphical analyses, and (4) a readme file explaining how to use and interpret the data and code. [file peerj-10-13313-s001.zip › Raw Data/Summarized Flight Data/angle_XYZ.csv]

ID	46B	46S	68B	68S
O	0.078050668	0.037066761	0.284374926	-0.79656421
Y	1.413028968	2.846369618	2.599662105	-0.20352062
G	1.392783176	3.030315002	-0.262409756	0.854502807
B	-0.119024069	0.024259395	0.482648818	-0.012060539
Pu	-1.270077656	2.377840711	-2.125648372	1.47278805
Pi	2.773386162	1.667541022	-0.092953391	0.731432052
Br	-1.73775303	2.98741936	3.096976445	-1.711946372
RG	0.419151159	-0.513398815	-1.096985128	1.637813687
YPi	-0.708151349	1.039507468	1.115205527	1.499596423
BrB	0.254372056	-0.115047159	-0.191510527	2.52170684
PiG	-0.094218516	1.085218521	1.017554615	0.186817852
PuY	0.79394709	0.694695068	2.958133279	-0.999619795
PiPu	-1.601405337	2.906244171	-0.32439465	0.383170323
GY	0.894687512	0.054438331	0.091112787	0.53764581
GO	0.404897885	0.219738378	0.145297525	0.330460216
RO	0.319087127	1.596611174	2.74192572	1.700002365
YBr	-2.340651464	2.257734368	1.016670299	-1.639852791
BY	-0.946402962	1.524011597	2.524938901	1.896335114
RBr	1.238045963	0.614828086	-1.896341013	0.245136699
