# Supplementary material for: Evaluating acoustic signals to reduce avian collision risk
Source: PeerJ. 2022 May 10;10:e13313. doi: 10.7717/peerj.13313 (PMC9104101; doi:10.7717/peerj.13313)
Supplement: Data S1 — (1) all of the x-, y-, and z-coordinates generated by tracking each bird’s flight in Argus (in ”Bird_tracking.zip”), (2) the summarized flight metrics computed using the calculations described in Tables 1 and 2, (3) the R script used to conduct all statistical and graphical analyses, and (4) a readme file explaining how to use and interpret the data and code. [file peerj-10-13313-s001.zip › Raw Data/Summarized Flight Data/dist_XYZ.csv]

ID	46B	46S	68B	68S
O	-0.15422551	1.627958141	0.683201136	-0.79762159
Y	0.345449085	2.229397349	2.404893559	-0.194503919
G	1.682779692	3.353310202	1.490526776	0.023504097
B	0.294411579	0.353833034	1.223887735	-0.217549115
Pu	-1.433737466	-0.831164951	0.73763313	1.238724913
Pi	1.297491309	-1.324320961	1.506075103	2.657438674
Br	0.228426258	1.876425844	1.158155312	-0.325780497
RG	0.19318748	1.086056145	-0.211371073	-0.040917285
YPi	0.958402206	-2.382111971	0.640994488	0.885104047
BrB	1.432159127	0.842810395	0.040874649	2.060407564
PiG	-0.136964297	0.879725035	0.484057397	0.110980515
PuY	1.314193541	0.204893799	2.942593663	-0.789282435
PiPu	0.805679913	2.348934841	1.159782359	0.129152489
GY	0.643466802	-0.210295112	0.079197295	2.557352178
GO	0.511075096	0.872889938	0.499265933	1.162563255
RO	0.922868855	1.596611174	2.232778583	2.27386396
YBr	-2.791731073	1.875800284	0.398809953	-1.439419306
BY	-0.498363254	2.71755234	2.49232063	0.189155616
RBr	2.042598234	0.765439261	-1.291985737	0.406252206
