# Supplementary material for: Evaluating acoustic signals to reduce avian collision risk
Source: PeerJ. 2022 May 10;10:e13313. doi: 10.7717/peerj.13313 (PMC9104101; doi:10.7717/peerj.13313)
Supplement: Data S1 — (1) all of the x-, y-, and z-coordinates generated by tracking each bird’s flight in Argus (in ”Bird_tracking.zip”), (2) the summarized flight metrics computed using the calculations described in Tables 1 and 2, (3) the R script used to conduct all statistical and graphical analyses, and (4) a readme file explaining how to use and interpret the data and code. [file peerj-10-13313-s001.zip › Raw Data/Summarized Flight Data/avgV.csv]

ID	46B	46S	68B	68S
O	0.38778036	0.449095063	-0.305910894	1.159075525
Y	1.0074782	0.328368715	0.297631765	1.043897737
G	-0.630873416	-2.966632968	-0.966851729	-0.23068576
B	1.254881345	0.994299772	-2.204470238	1.094531282
Pu	-2.77219268	1.650201272	-1.922502779	-1.855003304
Pi	-1.363224494	1.050943849	0.454900641	-2.565256009
Br	0.35386207	-0.803847621	-0.265919438	-1.859097076
RG	2.079429433	-0.666020723	-0.01798158	1.324843086
YPi	0.183261385	1.384931013	-0.55445639	-1.38749191
BrB	0.011846987	-0.876915456	0.53516103	-0.891901121
PiG	-0.144776737	-0.089906779	-0.882353132	-0.060265257
PuY	-0.770316198	-0.119150127	-1.453304538	-1.10165265
PiPu	2.868603326	-0.28142238	-0.343324641	2.907698769
GY	-0.696690403	1.75409148	-0.278682415	-0.722435202
GO	-0.490593686	-2.792541526	-0.512376286	-1.275791146
RO	-1.328797234	0.563768723	-0.721650433	-0.627626703
YBr	1.525906649	-2.276289351	0.04230032	0.640678407
BY	-0.690210808	-5.9780407	-4.910433296	2.589019149
RBr	-0.419677399	-1.318119735	0.794664744	-0.558847358
