# Supplementary material for: Evaluating acoustic signals to reduce avian collision risk
Source: PeerJ. 2022 May 10;10:e13313. doi: 10.7717/peerj.13313 (PMC9104101; doi:10.7717/peerj.13313)
Supplement: Data S1 — (1) all of the x-, y-, and z-coordinates generated by tracking each bird’s flight in Argus (in ”Bird_tracking.zip”), (2) the summarized flight metrics computed using the calculations described in Tables 1 and 2, (3) the R script used to conduct all statistical and graphical analyses, and (4) a readme file explaining how to use and interpret the data and code. [file peerj-10-13313-s001.zip › Raw Data/Summarized Flight Data/CT_long.csv]

ID	T_or_C	Frequency	Shape	deltaV	avgV	nearest_XY	nearest_XYZ	angle_prop	dist_angle_XY	dist_angle_XYZ
O	Control	x46	B	-1.47525509	3.631469705	2.607191269	2.651570695	0.23255814	3.658516368	4.0105247
Y	Control	x46	B	-1.466904417	2.175726456	1.983477587	2.298186259	0.602739726	2.510717318	2.729630375
G	Control	x46	B	-1.525934359	3.230122741	0.740818641	0.86514178	0.539325843	1.295482203	1.38598529
B	Control	x46	B	-4.917257661	4.966688903	0.312816683	0.390126216	0.14516129	3.415160151	3.918813652
Pu	Control	x46	B	-0.551176392	6.769864619	2.691134062	2.790194908	0.380952381	3.3675165	3.61262479
Pi	Control	x46	B	-0.830803228	5.521053399	0.700227143	0.954294743	0.745454545	0.91062	1.198291864
Br	Control	x46	B	-2.495553418	4.690752731	1.014771295	1.140587081	0.148148148	3.483878395	3.821750364
RG	Control	x46	B	-1.608434389	3.963272948	1.079005231	1.569546409	0.5	1.762721427	2.513034614
YPi	Control	x46	B	-1.805280955	4.943041226	0.061749149	0.75544179	0.129032258	3.567570824	4.1788956
BrB	Control	x46	B	-0.207298443	2.789471022	0.665413063	2.512331035	0.137254902	3.489243708	3.849703881
PiG	Control	x46	B	-1.13584432	1.634079965	3.639862488	3.898748034	0.548387097	3.681441425	3.951236247
PuY	Control	x46	B	-1.068718465	4.65169931	0.511415277	1.231305144	0.62295082	1.251368755	1.751551595
PiPu	Control	x46	B	-1.946729331	3.99195151	0.712073678	0.846462576	0.189189189	3.031574882	3.542666046
GY	Control	x46	B	-1.813874301	3.967542307	2.951269619	3.098878558	0.769230769	2.977559147	3.131363725
GO	Control	x46	B	-2.222735401	3.505188868	3.098779433	3.208879253	0.5	3.338894001	3.524734006
RO	Control	x46	B	-1.966044041	4.222969242	2.086585575	2.897143459	0.25	3.318654799	3.750582905
YBr	Control	x46	B	-0.765126285	3.000115263	3.835857492	4.089410119	0.35	3.986084744	4.246624072
BY	Control	x46	B	-1.076279289	5.686083296	1.25041186	2.373310828	0.431372549	2.186392849	2.82320405
RBr	Control	x46	B	-0.930729114	4.890568895	0.949823688	1.247963501	0.591836735	1.962644255	2.137936046
O	Treatment	x46	B	-1.983505502	4.019250065	1.422026336	2.497345185	0.178571429	3.476924829	4.088575368
Y	Treatment	x46	B	-0.493545121	3.183204656	2.490231577	2.643635344	0.170731707	3.903982617	4.142659343
G	Treatment	x46	B	-2.929173358	2.599249325	2.485810724	2.547921472	0.815789474	2.7588862	2.778768466
B	Treatment	x46	B	-1.231823892	6.221570248	0.24026457	0.684537795	0.14893617	3.4374578	3.799789583
Pu	Treatment	x46	B	-2.492065753	3.997671939	1.297201992	1.356457442	0.473684211	2.202388344	2.342547134
Pi	Treatment	x46	B	0.563780396	4.157828905	1.205125694	2.251786052	0.156862745	3.457314259	3.971678026
Br	Treatment	x46	B	-1.327416188	5.044614801	0.380941171	1.369013339	0.589285714	1.230959245	2.083997334
RG	Treatment	x46	B	0.061786608	6.042702381	1.015374402	1.762733889	0.446808511	2.427430156	2.932185773
YPi	Treatment	x46	B	-2.71253039	5.126302611	0.596471874	1.713843996	0.218181818	2.949130266	3.470744251
BrB	Treatment	x46	B	-0.518341782	2.801318009	3.644684618	3.944490162	0.428571429	3.736541534	4.104075937
PiG	Treatment	x46	B	-1.196256443	1.489303228	3.255893483	3.761783737	0.565217391	3.420788183	3.857017731
PuY	Treatment	x46	B	-0.81159541	3.881383112	2.505942669	2.545498685	0.88372093	2.505942669	2.545498685
PiPu	Treatment	x46	B	-0.03175144	6.860554836	0.773000535	1.652142489	0.658536585	1.17465775	1.941260709
GY	Treatment	x46	B	-1.078739655	3.270851904	3.523444504	3.74234536	0.368421053	3.717626425	4.026051237
GO	Treatment	x46	B	-1.663286387	3.014595182	3.415901019	3.719954349	0.434782609	3.554274962	3.929631891
RO	Treatment	x46	B	-1.506679426	2.894172008	3.387843288	3.820012314	0.483870968	3.543771685	4.069670032
YBr	Treatment	x46	B	-1.256878446	4.526021912	0.878355459	1.297679046	0.619047619	1.337924468	1.905972608
BY	Treatment	x46	B	-3.659467712	4.995872488	1.86898755	1.874947574	0.846153846	1.871262176	1.876801088
RBr	Treatment	x46	B	-0.961710682	4.470891496	3.026920268	3.290561735	0.666666667	3.050672247	3.375982009
O	Control	x46	S	-3.386882681	3.668945379	1.330628798	1.610162613	0.103896104	3.373723811	3.841439152
Y	Control	x46	S	-1.848028382	2.499469666	0.977209044	1.097965238	0.72815534	1.081307455	1.258933828
G	Control	x46	S	-0.496565707	4.561232324	0.236646641	0.440578503	0.753846154	0.791504722	0.950401923
B	Control	x46	S	-2.16918025	4.99560691	1.063252118	1.293728741	0.3	2.523204348	3.00163734
Pu	Control	x46	S	-3.126072154	4.134222779	1.556972398	1.605780266	0.903846154	1.57861169	1.605780266
Pi	Control	x46	S	-1.487994618	4.499268477	1.204218588	2.077376065	0.649122807	1.541673483	2.317667926
Br	Control	x46	S	-3.403251866	4.762379539	0.065630742	0.514902527	0.65	0.578076568	1.002938108
RG	Control	x46	S	-2.805515469	4.554074308	1.230434689	1.98027342	0.229166667	3.156304211	3.588474049
YPi	Control	x46	S	-2.448521366	3.113410207	2.557304514	2.661139243	0.78	2.566937349	2.661602359
BrB	Control	x46	S	-0.794423552	3.414691056	2.248051493	2.322563653	0.137254902	3.722999553	4.14051963
PiG	Control	x46	S	-2.172335453	3.185741932	1.245977673	2.562557881	0.580645161	1.803094041	2.895351331
PuY	Control	x46	S	-2.903969495	3.296737009	2.842974218	3.009333234	0.606060606	2.925889159	3.133702124
PiPu	Control	x46	S	-0.942542264	3.313952947	0.682631096	0.903936932	0.897727273	0.756514168	0.939313619
GY	Control	x46	S	-2.713965424	3.889752293	1.691840183	1.704458836	0.80952381	1.692685663	1.70507349
GO	Control	x46	S	-1.731043962	3.408352597	2.880347718	3.401506665	0.24137931	3.667395441	4.056182633
RO	Control	x46	S	-0.79248239	5.820033944	0.343225643	0.483043972	0.903846154	0.346572822	0.483043972
YBr	Control	x46	S	-0.340442934	5.573959123	0.831149667	1.526463539	0.823529412	0.89385844	1.544328409
BY	Control	x46	S	0.668077462	7.942116811	0.322275784	1.398305316	0.459459459	2.084003879	2.591846059
RBr	Control	x46	S	-0.817043414	5.785859235	0.933730824	1.389552384	0.711538462	1.206209029	1.550045492
O	Treatment	x46	S	-1.795691352	4.118040442	2.383859909	3.238120754	0.256410256	3.348844321	3.878505913
Y	Treatment	x46	S	-1.861546155	2.827838381	2.585734241	3.327362587	0.27027027	3.544060258	4.105303446
G	Treatment	x46	S	-0.392702861	1.594599356	3.427091662	3.793888705	0.382352941	3.6864791	3.980716925
B	Treatment	x46	S	-0.44160862	5.989906682	1.00849301	1.647561775	0.375	2.463536942	3.025896735
Pu	Treatment	x46	S	0.223513756	5.784424051	0.637487171	0.774615315	0.137254902	3.488135005	3.983620977
Pi	Treatment	x46	S	0.070954481	5.550212326	0.630629415	0.753055104	0.150943396	3.510020295	3.985208948
Br	Treatment	x46	S	-2.429820271	3.958531918	2.057813767	2.391328371	0.181818182	3.601999217	3.990357468
RG	Treatment	x46	S	-2.717348097	3.888053585	1.926489466	3.066329565	0.745098039	1.956011575	3.075075234
YPi	Treatment	x46	S	-3.346534591	4.49834122	0.1803241	0.279027272	0.149253731	3.188263784	3.701109827
BrB	Treatment	x46	S	-0.707913363	2.5377756	2.964107678	3.165374048	0.194444444	3.686778291	4.025472471
PiG	Treatment	x46	S	-3.247299626	3.095835153	2.65587474	3.442282916	0.25	3.475109426	3.980569852
PuY	Treatment	x46	S	-1.129343727	3.177586882	2.977174788	3.214227033	0.404255319	3.271351058	3.828397192
PiPu	Treatment	x46	S	-2.059216501	3.032530567	3.069598553	3.252871773	0.285714286	3.550568118	3.84555779
GY	Treatment	x46	S	0.10377626	5.643843773	0.561724864	1.494163724	0.72	0.978947435	1.759511821
GO	Treatment	x46	S	-0.730701766	0.615811071	3.998169874	4.274396603	0.65	3.999659954	4.275921011
RO	Treatment	x46	S	0.130732628	6.383802667	1.045239953	2.079655146	0.868421053	1.045239953	2.079655146
YBr	Treatment	x46	S	-1.159394028	3.297669772	3.127724996	3.402263823	0.346153846	3.441122252	3.802062777
BY	Treatment	x46	S	-2.664776322	1.964076111	3.205233222	4.115857656	0.857142857	3.205233222	4.115857656
RBr	Treatment	x46	S	-3.023723055	4.4677395	2.146699397	2.154991645	0.825	2.157742992	2.164873578
O	Control	x68	B	-2.04930026	3.009593113	2.813937011	2.906979487	0.4	3.09487535	3.306044829
Y	Control	x68	B	-1.880503611	2.718022277	0.501562733	0.75789571	0.885714286	0.505890405	0.781979869
G	Control	x68	B	-0.684698396	4.041733332	0.446481699	2.041468815	0.173913043	3.454742887	3.871334837
B	Control	x68	B	-0.448927439	5.886709548	0.241233844	0.528318751	0.215686275	3.177913041	3.596950291
Pu	Control	x68	B	-1.902935675	7.241295762	0.369578156	1.005765702	0.162790698	3.483398061	3.896523291
Pi	Control	x68	B	-0.909873262	4.513880714	0.077872671	0.550394723	0.109375	3.622993636	4.008913387
Br	Control	x68	B	-1.020760165	4.822802312	0.032503619	0.459496069	0.852459016	0.253420592	0.615652159
RG	Control	x68	B	-1.293998038	3.900259046	2.209960039	3.125677833	0.210526316	3.614597457	4.111006391
YPi	Control	x68	B	-3.789626311	3.965265099	0.34343501	0.463380511	0.929577465	0.34343501	0.463380511
BrB	Control	x68	B	-2.464511157	3.484055089	2.140438735	2.248258869	0.137254902	3.634081864	4.044867865
PiG	Control	x68	B	0.517118502	3.267618654	1.178659621	1.748893318	0.944444444	1.178659621	1.748893318
PuY	Control	x68	B	-1.21260241	3.950982628	0.639134158	1.319911412	0.929577465	0.639134158	1.319911412
PiPu	Control	x68	B	-2.362046029	4.443241373	1.247755548	1.390159913	0.163265306	3.453802047	3.854542342
GY	Control	x68	B	-3.516998607	4.065478832	1.971072249	2.057402717	0.837209302	1.986770155	2.071905039
GO	Control	x68	B	-1.691537633	3.329665328	3.106040268	3.274546198	0.290322581	3.614012188	3.959355767
RO	Control	x68	B	-3.419752928	4.76867708	0.373273638	0.582630273	0.916666667	0.459427713	0.609535689
YBr	Control	x68	B	-0.083025332	6.648252114	0.810397892	1.190955008	0.888888889	0.810397892	1.190955008
BY	Control	x68	B	0.209029423	6.748111824	0.997190788	1.211101157	0.727272727	1.269165936	1.544708739
RBr	Control	x68	B	-1.411892775	3.753383681	2.439597243	2.707831262	0.425	3.038989536	3.335187147
O	Treatment	x68	B	-1.04130592	2.703682219	3.480393382	3.590180623	0.785714286	3.486162767	3.590419755
Y	Treatment	x68	B	-2.503324934	3.015654042	2.945430933	3.162789269	0.5	3.118304185	3.381641974
G	Treatment	x68	B	-1.393527109	3.074881603	3.251444685	3.531995591	0.666666667	3.278978734	3.608925081
B	Treatment	x68	B	-2.128171753	3.68223931	1.691343811	1.752206486	0.140350877	3.567869029	4.079599109
Pu	Treatment	x68	B	-3.752478876	5.318792983	1.738504995	1.743398832	0.810810811	1.767413071	1.770874919
Pi	Treatment	x68	B	-1.942961422	4.968781355	1.941442969	2.056469826	0.194444444	3.547432954	3.915959996
Br	Treatment	x68	B	-3.306077103	4.556882874	1.302993287	1.617651381	0.215686275	3.282944762	3.712628604
RG	Treatment	x68	B	-3.457025524	3.882277466	1.902713253	2.91430676	0.740740741	1.917731856	3.014021263
YPi	Treatment	x68	B	-2.326754474	3.410808709	0.943432671	1.104374999	0.652777778	1.544246224	1.578586038
BrB	Treatment	x68	B	-1.686642122	4.019216119	2.210695205	2.289133518	0.152173913	3.571389607	3.853357338
PiG	Treatment	x68	B	-1.253457221	2.385265522	2.009105398	2.232950715	0.5	2.58953964	2.766447933
PuY	Treatment	x68	B	-0.190869308	2.49767809	3.944678123	4.262505075	0.555555556	3.946329738	4.278044691
PiPu	Treatment	x68	B	-1.747579198	4.099916732	2.468477819	2.549942272	0.342105263	3.204760944	3.530147692
GY	Treatment	x68	B	-4.393789199	3.786796417	2.121612953	2.136600012	0.765957447	2.151716378	2.163017826
GO	Treatment	x68	B	-1.44687578	2.817289042	3.396212831	3.773812131	0.304347826	3.639304104	4.104653292
RO	Treatment	x68	B	-1.725573092	4.047026647	2.587836165	2.815408856	0.5	3.040874598	3.351461409
YBr	Treatment	x68	B	0.705223881	6.690552434	1.168128184	1.589764961	0.627906977	1.748979205	2.207625307
BY	Treatment	x68	B	-2.211038371	1.837678528	3.376161015	3.703421787	0.25	3.779213912	4.06964764
RBr	Treatment	x68	B	-1.351954581	4.548048425	1.124657947	1.415845525	0.810810811	1.156433728	1.438846134
O	Control	x68	S	-2.160068542	3.148610867	1.729086878	1.740221798	0.921875	1.729086878	1.740221798
Y	Control	x68	S	-1.82777226	2.230434612	1.955490038	2.014432688	0.64556962	2.171252084	2.254690876
G	Control	x68	S	-1.89017049	2.791369027	2.997989146	3.386826321	0.666666667	3.038355791	3.447825237
B	Control	x68	S	-1.814897545	4.262976973	0.73650866	1.219907702	0.142857143	3.335838197	3.819203599
Pu	Control	x68	S	-0.449135479	6.290026279	0.590072025	0.838204551	0.622222222	1.606394519	1.821192259
Pi	Control	x68	S	-0.091216766	5.177279085	1.049895441	1.612148203	0.269230769	3.028353352	3.588483829
Br	Control	x68	S	-3.047095487	5.715175045	0.415879626	0.839713839	0.377358491	2.07488161	2.707816802
RG	Control	x68	S	-1.030331994	3.520375649	0.495380394	1.544237138	0.576923077	1.463584667	2.29867374
YPi	Control	x68	S	-2.363675636	3.937493312	2.409205021	2.599458561	0.763157895	2.413183581	2.630833639
BrB	Control	x68	S	-0.020719575	3.71551824	0.847370837	1.333230795	0.689189189	1.410905242	1.612319
PiG	Control	x68	S	-1.786730837	2.471052817	3.139120433	3.871884071	0.484848485	3.347009916	3.961412571
PuY	Control	x68	S	-0.129757269	6.04026845	0.574279097	1.121653687	0.708333333	0.978647888	1.413152704
PiPu	Control	x68	S	-3.625697936	3.118052014	1.560934786	1.610747637	0.693333333	1.598870157	1.630755556
GY	Control	x68	S	0.514561262	2.832751361	0.975081736	1.398790708	0.35106383	3.263269469	3.418497076
GO	Control	x68	S	-2.107424969	4.211447614	2.430964867	2.754637805	0.303030303	3.345778293	3.691984199
RO	Control	x68	S	-2.289219195	3.405649784	1.672669716	2.22840855	0.490566038	2.200235038	2.801180988
YBr	Control	x68	S	-1.498171871	4.844223472	2.290142603	2.591418536	0.21875	3.622407227	3.962225364
BY	Control	x68	S	-0.921016175	4.858882485	0.99246916	1.469686134	0.616666667	1.383139437	1.779760925
RBr	Control	x68	S	-1.060325305	3.512801478	3.447834272	3.706002909	0.318181818	3.656626542	4.055074413
O	Treatment	x68	S	-2.642143893	4.307686392	0.890859589	0.942600208	0.901639344	0.8985145	0.943657588
Y	Treatment	x68	S	-1.543710859	3.274332349	1.40076632	1.819928769	0.741935484	1.695057401	2.051170256
G	Treatment	x68	S	-0.810088428	2.560683267	2.662221288	3.410330418	0.120689655	3.943100582	4.302328044
B	Treatment	x68	S	-1.82892192	5.357508255	0.76745153	1.002358587	0.137931034	3.36154637	3.80714306
Pu	Treatment	x68	S	-2.5218377	4.435022975	1.183337333	2.076929464	0.275862069	2.771927849	3.293980309
Pi	Treatment	x68	S	0.019665966	2.612023076	3.726414255	4.269586877	0.318181818	3.866617861	4.319915881
Br	Treatment	x68	S	-2.484031885	3.856077969	0.096963334	0.513933342	0.648648649	0.70757837	0.99587043
RG	Treatment	x68	S	-0.169145645	4.845218735	1.186569843	1.503319853	0.14	3.577332307	3.936487427
YPi	Treatment	x68	S	-0.932108201	2.550001402	2.869387589	3.484562608	0.19047619	3.717020568	4.130430062
BrB	Treatment	x68	S	-1.260129061	2.823617119	3.186153248	3.393638359	0.242424242	3.720526193	4.13402584
PiG	Treatment	x68	S	-1.029540028	2.41078756	3.247688628	3.982864586	0.291666667	3.544130097	4.148230423
PuY	Treatment	x68	S	-2.400996074	4.9386158	0.015257057	0.332371252	0.866666667	0.173664044	0.413532909
PiPu	Treatment	x68	S	0.029639704	6.025750783	0.997842009	1.739900126	0.729166667	1.321805269	2.013925879
GY	Treatment	x68	S	-1.482891041	2.110316159	3.567444448	3.956142886	0.833333333	3.567444448	3.956142886
GO	Treatment	x68	S	-0.405555898	2.935656468	3.666864709	3.91720106	0.411764706	3.7318144	4.022444415
RO	Treatment	x68	S	-0.329530675	2.778023081	4.187930118	4.50227251	0.571428571	4.188148282	4.501183353
YBr	Treatment	x68	S	-2.286214179	5.484901879	0.777769671	1.15199923	0.425925926	1.859069841	2.322372573
BY	Treatment	x68	S	0.004895759	7.447901634	1.087690315	1.65884175	0.225	3.17029355	3.676096039
RBr	Treatment	x68	S	-0.677349228	2.95395412	3.793391003	4.112255115	0.368421053	3.921451029	4.300211112
