# Supplementary material for: Evaluating acoustic signals to reduce avian collision risk
Source: PeerJ. 2022 May 10;10:e13313. doi: 10.7717/peerj.13313 (PMC9104101; doi:10.7717/peerj.13313)
Supplement: Data S1 — (1) all of the x-, y-, and z-coordinates generated by tracking each bird’s flight in Argus (in ”Bird_tracking.zip”), (2) the summarized flight metrics computed using the calculations described in Tables 1 and 2, (3) the R script used to conduct all statistical and graphical analyses, and (4) a readme file explaining how to use and interpret the data and code. [file peerj-10-13313-s001.zip › Raw Data/Summarized Flight Data/deltaV.csv]

ID	46B	46S	68B	68S
O	-0.508250412	1.591191329	1.00799434	-0.482075352
Y	0.973359297	-0.013517772	-0.622821322	0.284061401
G	-1.403238999	0.103862847	-0.708828713	1.080082062
B	3.685433768	1.72757163	-1.679244314	-0.014024375
Pu	-1.940889361	3.34958591	-1.849543201	-2.072702222
Pi	1.394583624	1.558949099	-1.03308816	0.110882732
Br	1.16813723	0.973431595	-2.285316938	0.563063602
RG	1.670220998	0.088167372	-2.163027486	0.861186349
YPi	-0.907249435	-0.898013225	1.462871837	1.431567434
BrB	-0.31104334	0.086510189	0.777869035	-1.239409486
PiG	-0.060412124	-1.074964174	-1.770575723	0.757190809
PuY	0.257123055	1.774625768	1.021733102	-2.271238805
PiPu	1.914977891	-1.116674237	0.614466832	3.65533764
GY	0.735134646	2.817741684	-0.876790593	-1.997452302
GO	0.559449013	1.000342196	0.244661853	1.701869071
RO	0.459364615	0.923215019	1.694179836	1.95968852
YBr	-0.491752161	-0.818951093	0.788249212	-0.788042309
BY	-2.583188423	-3.332853784	-2.420067794	0.925911934
RBr	-0.030981568	-2.206679641	0.059938194	0.382976077
