# Supplementary material for: Evaluating acoustic signals to reduce avian collision risk
Source: PeerJ. 2022 May 10;10:e13313. doi: 10.7717/peerj.13313 (PMC9104101; doi:10.7717/peerj.13313)
Supplement: Data S1 — (1) all of the x-, y-, and z-coordinates generated by tracking each bird’s flight in Argus (in ”Bird_tracking.zip”), (2) the summarized flight metrics computed using the calculations described in Tables 1 and 2, (3) the R script used to conduct all statistical and graphical analyses, and (4) a readme file explaining how to use and interpret the data and code. [file peerj-10-13313-s001.zip › Raw Data/Summarized Flight Data/all_long_transformed.csv]

ID	signal	deltaV	avgV	nearest_XY	nearest_XYZ	angle_prop	angle_dist_XY	angle_dist_xyz
O	x46B	-0.508250412	0.38778036	-1.185164933	-0.15422551	-0.053986711	-0.181591539	0.078050668
Y	x46B	0.973359297	1.0074782	0.50675399	0.345449085	-0.432008019	1.393265299	1.413028968
G	x46B	-1.403238999	-0.630873416	1.744992083	1.682779692	0.276463631	1.463403997	1.392783176
B	x46B	3.685433768	1.254881345	-0.072552113	0.294411579	0.00377488	0.022297649	-0.119024069
Pu	x46B	-1.940889361	-2.77219268	-1.39393207	-1.433737466	0.09273183	-1.165128156	-1.270077656
Pi	x46B	1.394583624	-1.363224494	0.504898551	1.297491309	-0.5885918	2.546694259	2.773386162
Br	x46B	1.16813723	0.35386207	-0.633830124	0.228426258	0.441137566	-2.25291915	-1.73775303
RG	x46B	1.670220998	2.079429433	-0.063630829	0.19318748	-0.053191489	0.664708729	0.419151159
YPi	x46B	-0.907249435	0.183261385	0.534722725	0.958402206	0.08914956	-0.618440558	-0.708151349
BrB	x46B	-0.31104334	0.011846987	2.979271555	1.432159127	0.291316527	0.247297826	0.254372056
PiG	x46B	-0.060412124	-0.144776737	-0.383969005	-0.136964297	0.016830295	-0.260653242	-0.094218516
PuY	x46B	0.257123055	-0.770316198	1.994527392	1.314193541	0.260770111	1.254573914	0.79394709
PiPu	x46B	1.914977891	2.868603326	0.060926857	0.805679913	0.469347396	-1.856917132	-1.601405337
GY	x46B	0.735134646	-0.696690403	0.572174885	0.643466802	-0.400809717	0.740067278	0.894687512
GO	x46B	0.559449013	-0.490593686	0.317121586	0.511075096	-0.065217391	0.215380961	0.404897885
RO	x46B	0.459364615	-1.328797234	1.301257713	0.922868855	0.233870968	0.225116886	0.319087127
YBr	x46B	-0.491752161	1.525906649	-2.957502033	-2.791731073	0.269047619	-2.648160276	-2.340651464
BY	x46B	-2.583188423	-0.690210808	0.61857569	-0.498363254	0.414781297	-0.315130673	-0.946402962
RBr	x46B	-0.030981568	-0.419677399	2.07709658	2.042598234	0.074829932	1.088027992	1.238045963
O	x46S	1.591191329	0.449095063	1.053231111	1.627958141	0.152514153	-0.02487949	0.037066761
Y	x46S	-0.013517772	0.328368715	1.608525197	2.229397349	-0.45788507	2.462752803	2.846369618
G	x46S	0.103862847	-2.966632968	3.190445021	3.353310202	-0.371493213	2.894974378	3.030315002
B	x46S	1.72757163	0.994299772	-0.054759108	0.353833034	0.075	-0.059667406	0.024259395
Pu	x46S	3.34958591	1.650201272	-0.919485227	-0.831164951	-0.766591252	1.909523315	2.377840711
Pi	x46S	1.558949099	1.050943849	-0.573589173	-1.324320961	-0.498179411	1.968346812	1.667541022
Br	x46S	0.973431595	-0.803847621	1.992183025	1.876425844	-0.468181818	3.023922649	2.98741936
RG	x46S	0.088167372	-0.666020723	0.696054777	1.086056145	0.515931373	-1.200292636	-0.513398815
YPi	x46S	-0.898013225	1.384931013	-2.376980414	-2.382111971	-0.630746269	0.621326435	1.039507468
BrB	x46S	0.086510189	-0.876915456	0.716056185	0.842810395	0.057189542	-0.036221262	-0.115047159
PiG	x46S	-1.074964174	-0.089906779	1.409897067	0.879725035	-0.330645161	1.672015385	1.085218521
PuY	x46S	1.774625768	-0.119150127	0.13420057	0.204893799	-0.201805287	0.345461899	0.694695068
PiPu	x46S	-1.116674237	-0.28142238	2.386967457	2.348934841	-0.612012987	2.79405395	2.906244171
GY	x46S	2.817741684	1.75409148	-1.130115319	-0.210295112	-0.08952381	-0.713738228	0.054438331
GO	x46S	1.000342196	-2.792541526	1.117822156	0.872889938	0.40862069	0.332264513	0.219738378
RO	x46S	0.923215019	0.563768723	0.70201431	1.596611174	-0.035425101	0.698667131	1.596611174
YBr	x46S	-0.818951093	-2.276289351	2.296575329	1.875800284	-0.477375566	2.547263812	2.257734368
BY	x46S	-3.332853784	-5.9780407	2.882957438	2.71755234	0.397683398	1.121229343	1.524011597
RBr	x46S	-2.206679641	-1.318119735	1.212968573	0.765439261	0.113461538	0.951533963	0.614828086
O	x68B	1.00799434	-0.305910894	0.666456371	0.683201136	0.385714286	0.391287417	0.284374926
Y	x68B	-0.622821322	0.297631765	2.4438682	2.404893559	-0.385714286	2.61241378	2.599662105
G	x68B	-0.708828713	-0.966851729	2.804962986	1.490526776	0.492753623	-0.175764153	-0.262409756
B	x68B	-1.679244314	-2.204470238	1.450109967	1.223887735	-0.075335397	0.389955988	0.482648818
Pu	x68B	-1.849543201	-1.922502779	1.368926839	0.73763313	0.648020113	-1.71598499	-2.125648372
Pi	x68B	-1.03308816	0.454900641	1.863570298	1.506075103	0.085069444	-0.075560682	-0.092953391
Br	x68B	-2.285316938	-0.265919438	1.270489668	1.158155312	-0.636772742	3.02952417	3.096976445
RG	x68B	-2.163027486	-0.01798158	-0.307246786	-0.211371073	0.530214425	-1.696865601	-1.096985128
YPi	x68B	1.462871837	-0.55445639	0.599997661	0.640994488	-0.276799687	1.200811214	1.115205527
BrB	x68B	0.777869035	0.53516103	0.07025647	0.040874649	0.014919011	-0.062692257	-0.191510527
PiG	x68B	-1.770575723	-0.882353132	0.830445777	0.484057397	-0.444444444	1.410880019	1.017554615
PuY	x68B	1.021733102	-1.453304538	3.305543965	2.942593663	-0.374021909	3.30719558	2.958133279
PiPu	x68B	0.614466832	-0.343324641	1.220722271	1.159782359	0.178839957	-0.249041103	-0.32439465
GY	x68B	-0.876790593	-0.278682415	0.150540704	0.079197295	-0.071251856	0.164946223	0.091112787
GO	x68B	0.244661853	-0.512376286	0.290172563	0.499265933	0.014025245	0.025291916	0.145297525
RO	x68B	1.694179836	-0.721650433	2.214562527	2.232778583	-0.416666667	2.581446885	2.74192572
YBr	x68B	0.788249212	0.04230032	0.357730292	0.398809953	-0.260981912	0.938581313	1.016670299
BY	x68B	-2.420067794	-4.910433296	2.378970227	2.49232063	-0.477272727	2.510047976	2.524938901
RBr	x68B	0.059938194	0.794664744	-1.314939296	-1.291985737	0.385810811	-1.882555808	-1.896341013
O	x68S	-0.482075352	1.159075525	-0.838227289	-0.79762159	-0.020235656	-0.830572378	-0.79656421
Y	x68S	0.284061401	1.043897737	-0.554723718	-0.194503919	0.096365864	-0.476194683	-0.20352062
G	x68S	1.080082062	-0.23068576	-0.335767858	0.023504097	-0.545977011	0.904744791	0.854502807
B	x68S	-0.014024375	1.094531282	0.03094287	-0.217549115	-0.004926108	0.025708173	-0.012060539
Pu	x68S	-2.072702222	-1.855003304	0.593265308	1.238724913	-0.346360153	1.16553333	1.47278805
Pi	x68S	0.110882732	-2.565256009	2.676518814	2.657438674	0.048951049	0.838264509	0.731432052
Br	x68S	0.563063602	-1.859097076	-0.318916292	-0.325780497	0.271290158	-1.36730324	-1.711946372
RG	x68S	0.861186349	1.324843086	0.691189449	-0.040917285	-0.436923077	2.11374764	1.637813687
YPi	x68S	1.431567434	-1.38749191	0.460182568	0.885104047	-0.572681704	1.303836987	1.499596423
BrB	x68S	-1.239409486	-0.891901121	2.338782411	2.060407564	-0.446764947	2.309620951	2.52170684
PiG	x68S	0.757190809	-0.060265257	0.108568195	0.110980515	-0.193181818	0.197120181	0.186817852
PuY	x68S	-2.271238805	-1.10165265	-0.55902204	-0.789282435	0.158333333	-0.804983844	-0.999619795
PiPu	x68S	3.65533764	2.907698769	-0.563092777	0.129152489	0.035833333	-0.277064888	0.383170323
GY	x68S	-1.997452302	-0.722435202	2.592362712	2.557352178	0.482269504	0.304174979	0.53764581
GO	x68S	1.701869071	-1.275791146	1.235899842	1.162563255	0.108734403	0.386036107	0.330460216
RO	x68S	1.95968852	-0.627626703	2.515260402	2.27386396	0.080862534	1.987913244	1.700002365
YBr	x68S	-0.788042309	0.640678407	-1.512372932	-1.439419306	0.207175926	-1.763337386	-1.639852791
BY	x68S	0.925911934	2.589019149	0.095221155	0.189155616	-0.391666667	1.787154113	1.896335114
RBr	x68S	0.382976077	-0.558847358	0.345556731	0.406252206	0.050239234	0.264824487	0.245136699
