# Supplementary material for: Evaluating acoustic signals to reduce avian collision risk
Source: PeerJ. 2022 May 10;10:e13313. doi: 10.7717/peerj.13313 (PMC9104101; doi:10.7717/peerj.13313)
Supplement: Data S1 — (1) all of the x-, y-, and z-coordinates generated by tracking each bird’s flight in Argus (in ”Bird_tracking.zip”), (2) the summarized flight metrics computed using the calculations described in Tables 1 and 2, (3) the R script used to conduct all statistical and graphical analyses, and (4) a readme file explaining how to use and interpret the data and code. [file peerj-10-13313-s001.zip › Raw Data/Summarized Flight Data/angle_XY.csv]

ID	46B	46S	68B	68S
O	-0.181591539	-0.02487949	0.391287417	-0.830572378
Y	1.393265299	2.462752803	2.61241378	-0.476194683
G	1.463403997	2.894974378	-0.175764153	0.904744791
B	0.022297649	-0.059667406	0.389955988	0.025708173
Pu	-1.165128156	1.909523315	-1.71598499	1.16553333
Pi	2.546694259	1.968346812	-0.075560682	0.838264509
Br	-2.25291915	3.023922649	3.02952417	-1.36730324
RG	0.664708729	-1.200292636	-1.696865601	2.11374764
YPi	-0.618440558	0.621326435	1.200811214	1.303836987
BrB	0.247297826	-0.036221262	-0.062692257	2.309620951
PiG	-0.260653242	1.672015385	1.410880019	0.197120181
PuY	1.254573914	0.345461899	3.30719558	-0.804983844
PiPu	-1.856917132	2.79405395	-0.249041103	-0.277064888
GY	0.740067278	-0.713738228	0.164946223	0.304174979
GO	0.215380961	0.332264513	0.025291916	0.386036107
RO	0.225116886	0.698667131	2.581446885	1.987913244
YBr	-2.648160276	2.547263812	0.938581313	-1.763337386
BY	-0.315130673	1.121229343	2.510047976	1.787154113
RBr	1.088027992	0.951533963	-1.882555808	0.264824487
