# Supplementary material for: Evaluating acoustic signals to reduce avian collision risk
Source: PeerJ. 2022 May 10;10:e13313. doi: 10.7717/peerj.13313 (PMC9104101; doi:10.7717/peerj.13313)
Supplement: Data S1 — (1) all of the x-, y-, and z-coordinates generated by tracking each bird’s flight in Argus (in ”Bird_tracking.zip”), (2) the summarized flight metrics computed using the calculations described in Tables 1 and 2, (3) the R script used to conduct all statistical and graphical analyses, and (4) a readme file explaining how to use and interpret the data and code. [file peerj-10-13313-s001.zip › Raw Data/Summarized Flight Data/angle_prop.csv]

ID	46B	46S	68B	68S
O	-0.053986711	0.152514153	0.385714286	-0.020235656
Y	-0.432008019	-0.45788507	-0.385714286	0.096365864
G	0.276463631	-0.371493213	0.492753623	-0.545977011
B	0.00377488	0.075	-0.075335397	-0.004926108
Pu	0.09273183	-0.766591252	0.648020113	-0.346360153
Pi	-0.5885918	-0.498179411	0.085069444	0.048951049
Br	0.441137566	-0.468181818	-0.636772742	0.271290158
RG	-0.053191489	0.515931373	0.530214425	-0.436923077
YPi	0.08914956	-0.630746269	-0.276799687	-0.572681704
BrB	0.291316527	0.057189542	0.014919011	-0.446764947
PiG	0.016830295	-0.330645161	-0.444444444	-0.193181818
PuY	0.260770111	-0.201805287	-0.374021909	0.158333333
PiPu	0.469347396	-0.612012987	0.178839957	0.035833333
GY	-0.400809717	-0.08952381	-0.071251856	0.482269504
GO	-0.065217391	0.40862069	0.014025245	0.108734403
RO	0.233870968	-0.035425101	-0.416666667	0.080862534
YBr	0.269047619	-0.477375566	-0.260981912	0.207175926
BY	0.414781297	0.397683398	-0.477272727	-0.391666667
RBr	0.074829932	0.113461538	0.385810811	0.050239234
