# Supplementary material for: Evaluating acoustic signals to reduce avian collision risk
Source: PeerJ. 2022 May 10;10:e13313. doi: 10.7717/peerj.13313 (PMC9104101; doi:10.7717/peerj.13313)
Supplement: Data S1 — (1) all of the x-, y-, and z-coordinates generated by tracking each bird’s flight in Argus (in ”Bird_tracking.zip”), (2) the summarized flight metrics computed using the calculations described in Tables 1 and 2, (3) the R script used to conduct all statistical and graphical analyses, and (4) a readme file explaining how to use and interpret the data and code. [file peerj-10-13313-s001.zip › Raw Data/Summarized Flight Data/dist_XY.csv]

ID	46B	46S	68B	68S
O	-1.185164933	1.053231111	0.666456371	-0.838227289
Y	0.50675399	1.608525197	2.4438682	-0.554723718
G	1.744992083	3.190445021	2.804962986	-0.335767858
B	-0.072552113	-0.054759108	1.450109967	0.03094287
Pu	-1.39393207	-0.919485227	1.368926839	0.593265308
Pi	0.504898551	-0.573589173	1.863570298	2.676518814
Br	-0.633830124	1.992183025	1.270489668	-0.318916292
RG	-0.063630829	0.696054777	-0.307246786	0.691189449
YPi	0.534722725	-2.376980414	0.599997661	0.460182568
BrB	2.979271555	0.716056185	0.07025647	2.338782411
PiG	-0.383969005	1.409897067	0.830445777	0.108568195
PuY	1.994527392	0.13420057	3.305543965	-0.55902204
PiPu	0.060926857	2.386967457	1.220722271	-0.563092777
GY	0.572174885	-1.130115319	0.150540704	2.592362712
GO	0.317121586	1.117822156	0.290172563	1.235899842
RO	1.301257713	0.70201431	2.214562527	2.515260402
YBr	-2.957502033	2.296575329	0.357730292	-1.512372932
BY	0.61857569	2.882957438	2.378970227	0.095221155
RBr	2.07709658	1.212968573	-1.314939296	0.345556731
