# Supplementary material for: Evaluating acoustic signals to reduce avian collision risk
Source: PeerJ. 2022 May 10;10:e13313. doi: 10.7717/peerj.13313 (PMC9104101; doi:10.7717/peerj.13313)
Supplement: Data S1 — (1) all of the x-, y-, and z-coordinates generated by tracking each bird’s flight in Argus (in ”Bird_tracking.zip”), (2) the summarized flight metrics computed using the calculations described in Tables 1 and 2, (3) the R script used to conduct all statistical and graphical analyses, and (4) a readme file explaining how to use and interpret the data and code. [file peerj-10-13313-s001.zip › Raw Data/Raw Script.R]

#################################### Preparation #################################### 

## Loading Data, Converting to Long Form, Separating Signal into Two Columns, Finding Residuals

### Within-flight change in velocity 
deltaV <- read.csv("Summarized Flight Data/deltaV.csv")

### Average velocity 
avgV <- read.csv("Summarized Flight Data/avgV.csv")

### Minimum distance from obstacle
dist_XY <- read.csv("Summarized Flight Data/dist_XY.csv")

### Minimum distance from speaker
dist_XYZ <- read.csv("Summarized Flight Data/dist_XYZ.csv")

### Distance from obstacle at max angle adjustment
angle_XY <- read.csv("Summarized Flight Data/angle_XY.csv")

### Distance from speaker at max angle adjustment
angle_XYZ <- read.csv("Summarized Flight Data/angle_XYZ.csv")

### Proportion of flight completed at max angle adjustment
angle_prop <- read.csv("Summarized Flight Data/angle_prop.csv")


library(rstatix)
library(tidyr)
library(lme4)

### Within-flight change in velocity 
deltaV_long <- deltaV %>%
  gather(key = "signal", value = "deltaV", X46B, X46S, X68B, X68S) %>%
  convert_as_factor(ID, signal)
deltaV_sep <- separate(data = deltaV_long, col = signal, into = c("frequency", "shape"), sep = -1) %>% 
  convert_as_factor(frequency, shape)
deltaV_mod <- lmer(deltaV ~ frequency + shape + frequency*shape + (1|ID), data = deltaV_sep)
deltaV_resid <- resid(deltaV_mod)

### Average velocity 
avgV_long <- avgV %>%
  gather(key = "signal", value = "avgV", X46B, X46S, X68B, X68S) %>%
  convert_as_factor(ID, signal)
avgV_sep <- separate(data = avgV_long, col = signal, into = c("frequency", "shape"), sep = -1) %>% 
  convert_as_factor(frequency, shape)
avgV_mod <- lmer(avgV ~ frequency + shape + frequency*shape + (1|ID), data = avgV_sep)
avgV_resid <- resid(avgV_mod)

### Minimum distance from obstacle
dist_XY_long <- dist_XY %>%
  gather(key = "signal", value = "nearest_XY", X46B, X46S, X68B, X68S) %>%
  convert_as_factor(ID, signal)
dist_XY_sep <- separate(data = dist_XY_long, col = signal, into = c("frequency", "shape"), sep = -1) %>% 
  convert_as_factor(frequency, shape)
dist_XY_mod <- lmer(nearest_XY ~ frequency + shape + frequency*shape + (1|ID), data = dist_XY_sep)
dist_XY_resid <- resid(dist_XY_mod)

### Minimum distance from speaker
dist_XYZ_long <- dist_XYZ %>%
  gather(key = "signal", value = "nearest_XYZ", X46B, X46S, X68B, X68S) %>%
  convert_as_factor(ID, signal)
dist_XYZ_sep <- separate(data = dist_XYZ_long, col = signal, into = c("frequency", "shape"), sep = -1) %>% 
  convert_as_factor(frequency, shape)
dist_XYZ_mod <- lmer(nearest_XYZ ~ frequency + shape + frequency*shape + (1|ID), data = dist_XYZ_sep)
dist_XYZ_resid <- resid(dist_XYZ_mod)

### Distance from obstacle at max angle adjustment
angle_XY_long <- angle_XY %>%
  gather(key = "signal", value = "angle_dist_XY", X46B, X46S, X68B, X68S) %>%
  convert_as_factor(ID, signal)
angle_XY_sep <- separate(data = angle_XY_long, col = signal, into = c("frequency", "shape"), sep = -1) %>% 
  convert_as_factor(frequency, shape)
angle_XY_mod <- lmer(angle_dist_XY ~ frequency + shape + frequency*shape + (1|ID), data = angle_XY_sep)
angle_XY_resid <- resid(angle_XY_mod)

### Distance from speaker at max angle adjustment
angle_XYZ_long <- angle_XYZ %>%
  gather(key = "signal", value = "angle_dist_XYZ", X46B, X46S, X68B, X68S) %>%
  convert_as_factor(ID, signal)
angle_XYZ_sep <- separate(data = angle_XYZ_long, col = signal, into = c("frequency", "shape"), sep = -1) %>% 
  convert_as_factor(frequency, shape)
angle_XYZ_mod <- lmer(angle_dist_XYZ ~ frequency + shape + frequency*shape + (1|ID), data = angle_XYZ_sep)
angle_XYZ_resid <- resid(angle_XYZ_mod)

### Proportion of flight completed at max angle adjustment
angle_prop_long <- angle_prop %>%
  gather(key = "signal", value = "angle_prop", X46B, X46S, X68B, X68S) %>%
  convert_as_factor(ID, signal)
angle_prop_sep <- separate(data = angle_prop_long, col = signal, into = c("frequency", "shape"), sep = -1) %>% 
  convert_as_factor(frequency, shape)
angle_prop_mod <- lmer(angle_prop ~ frequency + shape + frequency*shape + (1|ID), data = angle_prop_sep)
angle_prop_resid <- resid(angle_prop_mod)

## Checking data for normality with the Shapiro-Wilk Test

### Within-flight change in velocity 
deltaV_sep$residuals <- residuals(deltaV_mod)
deltaV_sep %>%
  group_by(frequency, shape) %>%
  shapiro_test(residuals)

### Average velocity 
avgV_sep$residuals <- residuals(avgV_mod)
avgV_sep %>%
  group_by(frequency, shape) %>%
  shapiro_test(residuals)

### Minimum distance from obstacle
dist_XY_sep$residuals <- residuals(dist_XY_mod)
dist_XY_sep %>%
  group_by(frequency, shape) %>%
  shapiro_test(residuals)

### Minimum distance from speaker
dist_XYZ_sep$residuals <- residuals(dist_XYZ_mod)
dist_XYZ_sep %>%
  group_by(frequency, shape) %>%
  shapiro_test(residuals)

### Distance from obstacle at max angle adjustment
angle_XY_sep$residuals <- residuals(angle_XY_mod)
angle_XY_sep %>%
  group_by(frequency, shape) %>%
  shapiro_test(residuals)

### Distance from speaker at max angle adjustment
angle_XYZ_sep$residuals <- residuals(angle_XYZ_mod)
angle_XYZ_sep %>%
  group_by(frequency, shape) %>%
  shapiro_test(residuals)

### Proportion of flight completed at max angle adjustment
angle_prop_sep$residuals <- residuals(angle_prop_mod)
angle_prop_sep %>%
  group_by(frequency, shape) %>%
  shapiro_test(residuals)

#################################### Three-factor Type III ANOVA with repeated measures #################################### 

CT_long <- read.csv("Summarized Flight Data/CT_long.csv")

## Within-flight change in velocity 
deltaV_CT_aov <- anova_test(data = CT_long, dv = deltaV, wid = ID, within = c(Frequency,Shape,T_or_C))
get_anova_table(deltaV_CT_aov)

## Average velocity 
avgV_CT_aov <- anova_test(data = CT_long, dv = avgV, wid = ID, within = c(Frequency,Shape,T_or_C))
get_anova_table(avgV_CT_aov)

## Minimum distance from obstacle
dist_XY_CT_aov <- anova_test(data = CT_long, dv = nearest_XY, wid = ID, within = c(Frequency,Shape,T_or_C))
get_anova_table(dist_XY_CT_aov)

## Minimum distance from speaker
dist_XYZ_CT_aov <- anova_test(data = CT_long, dv = nearest_XYZ, wid = ID, within = c(Frequency,Shape,T_or_C))
get_anova_table(dist_XYZ_CT_aov)

## Distance from obstacle at max angle adjustment
angle_XY_CT_aov <- anova_test(data = CT_long, dv = dist_angle_XY, wid = ID, within = c(Frequency,Shape,T_or_C))
get_anova_table(angle_XY_CT_aov)

## Distance from speaker at max angle adjustment
angle_XYZ_CT_aov <- anova_test(data = CT_long, dv = dist_angle_XYZ, wid = ID, within = c(Frequency,Shape,T_or_C))
get_anova_table(angle_XYZ_CT_aov)

## Proportion of flight completed at max angle adjustment
angle_prop_CT_aov <- anova_test(data = CT_long, dv = angle_prop, wid = ID, within = c(Frequency,Shape,T_or_C))
get_anova_table(angle_prop_CT_aov)

############################################## Determining Means, SEM, and 95% CI ############################################## 


## Means, SEM, and 95% CI for all controls vs. all treatments

library(dplyr)
CT_long %>%
  group_by(T_or_C) %>%
  summarise(mean.deltaV = mean(deltaV),
            sd.deltaV = sd(deltaV),
            n.deltaV = n()) %>%
  mutate(se.deltaV = sd.deltaV / sqrt(n.deltaV),
         lower.ci.deltaV = mean.deltaV - qt(1 - (0.05 / 2), n.deltaV - 1) * se.deltaV,
         upper.ci.deltaV = mean.deltaV + qt(1 - (0.05 / 2), n.deltaV - 1) * se.deltaV)

CT_long %>%
  group_by(T_or_C) %>%
  summarise(mean.avgV = mean(avgV),
            sd.avgV = sd(avgV),
            n.avgV = n()) %>%
  mutate(se.avgV = sd.avgV / sqrt(n.avgV),
         lower.ci.avgV = mean.avgV - qt(1 - (0.05 / 2), n.avgV - 1) * se.avgV,
         upper.ci.avgV = mean.avgV + qt(1 - (0.05 / 2), n.avgV - 1) * se.avgV)

CT_long %>%
  group_by(T_or_C) %>%
  summarise(mean.nearestXY = mean(nearest_XY),
            sd.nearestXY = sd(nearest_XY),
            n.nearestXY = n()) %>%
  mutate(se.nearestXY = sd.nearestXY / sqrt(n.nearestXY),
         lower.ci.nearestXY = mean.nearestXY - qt(1 - (0.05 / 2), n.nearestXY - 1) * se.nearestXY,
         upper.ci.nearestXY = mean.nearestXY+ qt(1 - (0.05 / 2), n.nearestXY - 1) * se.nearestXY)

CT_long %>%
  group_by(T_or_C) %>%
  summarise(mean.nearestXYZ = mean(nearest_XYZ),
            sd.nearestXYZ = sd(nearest_XYZ),
            n.nearestXYZ = n()) %>%
  mutate(se.nearestXYZ = sd.nearestXYZ / sqrt(n.nearestXYZ),
         lower.ci.nearestXYZ = mean.nearestXYZ - qt(1 - (0.05 / 2), n.nearestXYZ - 1) * se.nearestXYZ,
         upper.ci.nearestXYZ = mean.nearestXYZ + qt(1 - (0.05 / 2), n.nearestXYZ - 1) * se.nearestXYZ)

CT_long %>%
  group_by(T_or_C) %>%
  summarise(mean.angleXY = mean(dist_angle_XY),
            sd.angleXY = sd(dist_angle_XY),
            n.angleXY = n()) %>%
  mutate(se.angleXY = sd.angleXY / sqrt(n.angleXY),
         lower.ci.angleXY = mean.angleXY - qt(1 - (0.05 / 2), n.angleXY - 1) * se.angleXY,
         upper.ci.angleXY = mean.angleXY + qt(1 - (0.05 / 2), n.angleXY - 1) * se.angleXY)

CT_long %>%
  group_by(T_or_C) %>%
  summarise(mean.angleXYZ = mean(dist_angle_XYZ),
            sd.angleXYZ = sd(dist_angle_XYZ),
            n.angleXYZ = n()) %>%
  mutate(se.angleXYZ = sd.angleXYZ / sqrt(n.angleXYZ),
         lower.ci.angleXYZ = mean.angleXYZ - qt(1 - (0.05 / 2), n.angleXYZ - 1) * se.angleXYZ,
         upper.ci.angleXYZ = mean.angleXYZ + qt(1 - (0.05 / 2), n.angleXYZ - 1) * se.angleXYZ)


CT_long %>%
  group_by(T_or_C) %>%
  summarise(mean.angleprop = mean(angle_prop),
            sd.angleprop = sd(angle_prop),
            n.angleprop = n()) %>%
  mutate(se.angleprop = sd.angleprop / sqrt(n.angleprop),
         lower.ci.angleprop = mean.angleprop - qt(1 - (0.05 / 2), n.angleprop - 1) * se.angleprop,
         upper.ci.angleprop = mean.angleprop + qt(1 - (0.05 / 2), n.angleprop - 1) * se.angleprop)


## Means, SEM, and 95% CI for individual treatments adjusted by controls

deltaV_long %>%
  group_by(signal) %>%
  summarise(mean.deltaV = mean(deltaV),
            sd.deltaV = sd(deltaV),
            n.deltaV = n()) %>%
  mutate(se.deltaV = sd.deltaV / sqrt(n.deltaV),
         lower.ci.deltaV = mean.deltaV - qt(1 - (0.05 / 2), n.deltaV - 1) * se.deltaV,
         upper.ci.deltaV = mean.deltaV + qt(1 - (0.05 / 2), n.deltaV - 1) * se.deltaV)

avgV_long %>%
  group_by(signal) %>%
  summarise(mean.avgV = mean(avgV),
            sd.avgV = sd(avgV),
            n.avgV = n()) %>%
  mutate(se.avgV = sd.avgV / sqrt(n.avgV),
         lower.ci.avgV = mean.avgV - qt(1 - (0.05 / 2), n.avgV - 1) * se.avgV,
         upper.ci.avgV = mean.avgV + qt(1 - (0.05 / 2), n.avgV - 1) * se.avgV)

dist_XY_long %>%
  group_by(signal) %>%
  summarise(mean.nearestXY = mean(nearest_XY),
            sd.nearestXY = sd(nearest_XY),
            n.nearestXY = n()) %>%
  mutate(se.nearestXY = sd.nearestXY / sqrt(n.nearestXY),
         lower.ci.nearestXY = mean.nearestXY - qt(1 - (0.05 / 2), n.nearestXY - 1) * se.nearestXY,
         upper.ci.nearestXY = mean.nearestXY+ qt(1 - (0.05 / 2), n.nearestXY - 1) * se.nearestXY)

dist_XYZ_long %>%
  group_by(signal) %>%
  summarise(mean.nearestXYZ = mean(nearest_XYZ),
            sd.nearestXYZ = sd(nearest_XYZ),
            n.nearestXYZ = n()) %>%
  mutate(se.nearestXYZ = sd.nearestXYZ / sqrt(n.nearestXYZ),
         lower.ci.nearestXYZ = mean.nearestXYZ - qt(1 - (0.05 / 2), n.nearestXYZ - 1) * se.nearestXYZ,
         upper.ci.nearestXYZ = mean.nearestXYZ + qt(1 - (0.05 / 2), n.nearestXYZ - 1) * se.nearestXYZ)

angle_XY_long %>%
  group_by(signal) %>%
  summarise(mean.angleXY = mean(angle_dist_XY),
            sd.angleXY = sd(angle_dist_XY),
            n.angleXY = n()) %>%
  mutate(se.angleXY = sd.angleXY / sqrt(n.angleXY),
         lower.ci.angleXY = mean.angleXY - qt(1 - (0.05 / 2), n.angleXY - 1) * se.angleXY,
         upper.ci.angleXY = mean.angleXY + qt(1 - (0.05 / 2), n.angleXY - 1) * se.angleXY)

angle_XYZ_long %>%
  group_by(signal) %>%
  summarise(mean.angleXYZ = mean(angle_dist_XYZ),
            sd.angleXYZ = sd(angle_dist_XYZ),
            n.angleXYZ = n()) %>%
  mutate(se.angleXYZ = sd.angleXYZ / sqrt(n.angleXYZ),
         lower.ci.angleXYZ = mean.angleXYZ - qt(1 - (0.05 / 2), n.angleXYZ - 1) * se.angleXYZ,
         upper.ci.angleXYZ = mean.angleXYZ + qt(1 - (0.05 / 2), n.angleXYZ - 1) * se.angleXYZ)


angle_prop_long %>%
  group_by(signal) %>%
  summarise(mean.angleprop = mean(angle_prop),
            sd.angleprop = sd(angle_prop),
            n.angleprop = n()) %>%
  mutate(se.angleprop = sd.angleprop / sqrt(n.angleprop),
         lower.ci.angleprop = mean.angleprop - qt(1 - (0.05 / 2), n.angleprop - 1) * se.angleprop,
         upper.ci.angleprop = mean.angleprop + qt(1 - (0.05 / 2), n.angleprop - 1) * se.angleprop)


####################################  PCA #################################### 

## Running PCA 
all_long_transformed <- read.csv("Summarized Flight Data/all_long_transformed.csv")
pca <- princomp(all_long_transformed[,3:9], center = TRUE, scale = TRUE)
summary(pca)
str(pca)

## Creating PC Plot
library(ggbiplot)
ggbiplot(pca)
ggbiplot(pca, ellipse = TRUE, labels = all_long_transformed$ID, groups = all_long_transformed$signal)

## Checking Loadings
loadings(pca)

## Running ANOVAs on PC 1 and PC 2 scores

all_long_transformed$pc1_scores <- pca$scores[,1]
all_long_transformed$pc2_scores <- pca$scores[,2]
all_long_sep <- separate(data = all_long_transformed, col = signal, into = c("frequency", "shape"), sep = -1)

pc1_aov <- anova_test(data = all_long_sep, dv = pc1_scores, wid = ID, within = c(frequency, shape))
get_anova_table(pc1_aov)

pc2_aov <- anova_test(data = all_long_sep, dv = pc2_scores, wid = ID, within = c(frequency, shape))
get_anova_table(pc2_aov)


#################################### Results Figures #################################### 

library(extrafont)
all_long_PC <- read.csv("Summarized Flight Data/all_long_with_PC.csv")

## Treatments vs. Controls
control_treatment <- read.csv("CT_long.csv")

### Within-flight change in velocity 
CT_deltaV_plot <- ggplot(control_treatment, aes(x = T_or_C, y = deltaV))+
  labs(x = " ", y = "Within-flight change \n in velocity (m/s)") +
  scale_x_discrete(labels = c(" ", " ")) +
  geom_point(size = 2.5, alpha = 0.7, color = "darkgray", position=position_jitter(w=0.15, h=0)) +
  stat_summary(fun = mean, geom = "point", shape = 21, fill = c("white", "black"), size = 6) +
  stat_summary(geom = "errorbar", fun.data = mean_cl_normal, size = 1, width = 0.2, conf.int = 0.95, color = "black") + 
  theme_classic(base_size = 22) + 
  theme(text=element_text(family="Times New Roman"))

### Average velocity 
CT_avgV_plot <- ggplot(control_treatment, aes(x = T_or_C, y = avgV))+
  labs(x = " ", y = "\n Average velocity (m/s)") +
  scale_x_discrete(labels = c(" ", " ")) +
  geom_point(size = 2.5, alpha = 0.7, color = "darkgray", position=position_jitter(w=0.15, h=0)) +
  stat_summary(fun = mean, geom = "point", shape = 21, fill = c("white", "black"), size = 6) +
  stat_summary(geom = "errorbar", fun.data = mean_cl_normal, size = 1, width = 0.2, conf.int = 0.95, color = "black") + 
  theme_classic(base_size = 22) + 
  theme(text=element_text(family="Times New Roman"))

### Minimum distance from obstacle
CT_nearestXY_plot <- ggplot(control_treatment, aes(x = T_or_C, y = nearest_XY))+
  labs(x = " ", y = "Minimum  distance \n from obstacle (m)") +
  scale_x_discrete(labels = c(" ", " ")) +
  geom_point(size = 2.5, alpha = 0.7, color = "darkgray", position=position_jitter(w=0.15, h=0)) +
  stat_summary(fun = mean, geom = "point", shape = 21, fill = c("white", "black"), size = 6) +
  stat_summary(geom = "errorbar", fun.data = mean_cl_normal, size = 1, width = 0.2, conf.int = 0.95, color = "black") + 
  theme_classic(base_size = 22) + 
  theme(text=element_text(family="Times New Roman"))

### Minimum distance from speaker
CT_nearestXYZ_plot <- ggplot(control_treatment, aes(x = T_or_C, y = nearest_XYZ))+
  labs(x = " ", y = "Minimum  distance \n from speaker (m)") +
  scale_x_discrete(labels = c(" ", " ")) +
  geom_point(size = 2.5, alpha = 0.7, color = "darkgray", position=position_jitter(w=0.15, h=0)) +
  stat_summary(fun = mean, geom = "point", shape = 21, fill = c("white", "black"), size = 6) +
  stat_summary(geom = "errorbar", fun.data = mean_cl_normal, size = 1, width = 0.2, conf.int = 0.95, color = "black") + 
  theme_classic(base_size = 22) + 
  theme(text=element_text(family="Times New Roman"))


### Distance from obstacle at max angle adjustment
CT_angledist_XY_plot <- ggplot(control_treatment, aes(x = T_or_C, y = dist_angle_XY))+
  labs(x = " ", y = "Distance from obstacle (m) at \n greatest change in trajectory") +
  scale_x_discrete(labels = c(" ", " ")) +
  geom_point(size = 2.5, alpha = 0.7, color = "darkgray", position=position_jitter(w=0.15, h=0)) +
  stat_summary(fun = mean, geom = "point", shape = 21, fill = c("white", "black"), size = 6) +
  stat_summary(geom = "errorbar", fun.data = mean_cl_normal, size = 1, width = 0.2, conf.int = 0.95, color = "black") + 
  theme_classic(base_size = 22) + 
  theme(text=element_text(family="Times New Roman"))

### Distance from speaker at max angle adjustment
CT_angledist_XYZ_plot <- ggplot(control_treatment, aes(x = T_or_C, y = dist_angle_XYZ))+
  labs(x = "Experimental Condition", y = "Distance from speaker (m) at \n greatest change in trajectory") +
  scale_x_discrete(labels = c("Control", "Treatment")) +
  geom_point(size = 2.5, alpha = 0.7, color = "darkgray", position=position_jitter(w=0.15, h=0)) +
  stat_summary(fun = mean, geom = "point", shape = 21, fill = c("white", "black"), size = 6) +
  stat_summary(geom = "errorbar", fun.data = mean_cl_normal, size = 1, width = 0.2, conf.int = 0.95, color = "black") + 
  theme_classic(base_size = 22) + 
  theme(text=element_text(family="Times New Roman"))

### Proportion of flight completed at max angle adjustment
CT_angle_prop_plot <- ggplot(control_treatment, aes(x = T_or_C, y = angle_prop))+
  labs(x = "Experimental Condition", y = "Proportion of flight completed \n at greatest change in trajectory") +
  scale_x_discrete(labels = c("Control", "Treatment")) +
  geom_point(size = 2.5, alpha = 0.7, color = "darkgray", position=position_jitter(w=0.15, h=0)) +
  stat_summary(fun = mean, geom = "point", shape = 21, fill = c("white", "black"), size = 6) +
  stat_summary(geom = "errorbar", fun.data = mean_cl_normal, size = 1, width = 0.2, conf.int = 0.95, color = "black") + 
  theme_classic(base_size = 22) + 
  theme(text=element_text(family="Times New Roman"))

## Individual Flight Metrics

### Within-flight change in velocity 
deltaV_large_plot <- ggplot(all_long_PC, aes(x = signal, y = deltaV))+
  labs(x = " ", y = "Within-flight change \n in velocity (m/s)") +
  geom_hline(yintercept=0, linetype="dashed", color = "gray", size = 1) +
  scale_x_discrete(labels = c(" "," "," "," ")) +
  geom_point(size=2.5, alpha=0.7, color = "darkgray", position=position_jitter(w=0.15, h=0)) +
  stat_summary(fun = mean, geom = "point", shape = c(19,21,19,21), color = c("red","red","blue","blue"), size = 6) +
  stat_summary(geom = "errorbar", fun.data  = mean_cl_normal, size = 1, width = 0.2, conf.int = 0.95, color = c("red","red","blue","blue")) +
  theme_classic(base_size = 22) +
  theme(text=element_text(family="Times New Roman")) 

### Average velocity 
avgV_large_plot <- ggplot(all_long_PC, aes(x = signal, y = avgV))+
  labs(x = " ", y = "\n Average velocity (m/s)") +
  geom_hline(yintercept=0, linetype="dashed", color = "gray", size = 1) +
  scale_x_discrete(labels = c(" "," "," "," ")) +
  geom_point(size=2.5, alpha=0.7, color = "darkgray", position=position_jitter(w=0.15, h=0)) +
  stat_summary(fun = mean, geom = "point", shape = c(19,21,19,21), color = c("red","red","blue","blue"), size = 6) +
  stat_summary(geom = "errorbar", fun.data  = mean_cl_normal, size = 1, width = 0.2, conf.int = 0.95, color = c("red","red","blue","blue")) +
  theme_classic(base_size = 22) +
  theme(text=element_text(family="Times New Roman")) 

### Minimum distance from obstacle
nearest_XY_large_plot <- ggplot(all_long_PC, aes(x = signal, y = nearest_XY))+
  labs(x = " ", y = "Minimum  distance \n from obstacle (m)") +
  geom_hline(yintercept=0, linetype="dashed", color = "gray", size = 1) +
  scale_x_discrete(labels = c(" "," "," "," ")) +
  geom_point(size=2.5, alpha=0.7, color = "darkgray", position=position_jitter(w=0.15, h=0)) +
  stat_summary(fun = mean, geom = "point", shape = c(19,21,19,21), color = c("red","red","blue","blue"), size = 6) +
  stat_summary(geom = "errorbar", fun.data  = mean_cl_normal, size = 1, width = 0.2, conf.int = 0.95, color = c("red","red","blue","blue")) +
  theme_classic(base_size = 22) +
  theme(text=element_text(family="Times New Roman")) 

### Minimum distance from speaker
nearest_XYZ_large_plot <- ggplot(all_long_PC, aes(x = signal, y = nearest_XYZ))+
  labs(x = " ", y = "Minimum  distance \n from speaker (m)") +
  geom_hline(yintercept=0, linetype="dashed", color = "gray", size = 1) +
  scale_x_discrete(labels = c(" ", " ", " ", " ")) +
  geom_point(size=2.5, alpha=0.7, color = "darkgray", position=position_jitter(w=0.15, h=0)) +
  stat_summary(fun = mean, geom = "point", shape = c(19,21,19,21), color = c("red","red","blue","blue"), size = 6) +
  stat_summary(geom = "errorbar", fun.data  = mean_cl_normal, size = 1, width = 0.2, conf.int = 0.95, color = c("red","red","blue","blue")) +
  theme_classic(base_size = 22) +
  theme(text=element_text(family="Times New Roman")) 

### Distance from obstacle at max angle adjustment
angle_dist_XY_large_plot <- ggplot(all_long_PC, aes(x = signal, y = angle_dist_XY))+
  labs(x = " ", y = "Distance from obstacle (m) at \n greatest change in trajectory") +
  geom_hline(yintercept=0, linetype="dashed", color = "gray", size = 1) +
  scale_x_discrete(labels = c(" "," "," "," ")) +
  geom_point(size=2.5, alpha=0.7, color = "darkgray", position=position_jitter(w=0.15, h=0)) +
  stat_summary(fun = mean, geom = "point", shape = c(19,21,19,21), color = c("red","red","blue","blue"), size = 6) +
  stat_summary(geom = "errorbar", fun.data  = mean_cl_normal, size = 1, width = 0.2, conf.int = 0.95, color = c("red","red","blue","blue")) +
  theme_classic(base_size = 22) +
  theme(text=element_text(family="Times New Roman")) 

### Distance from speaker at max angle adjustment
angle_dist_XYZ_large_plot <- ggplot(all_long_PC, aes(x = signal, y = angle_dist_xyz))+
  labs(x =  "Sound Treatment", y = "Distance from speaker (m) at \n greatest change in trajectory") +
  geom_hline(yintercept=0, linetype="dashed", color = "gray", size = 1) +
  scale_x_discrete(labels = c("4-6 B", "4-6 O", "6-8 B", "6-8 O")) +
  geom_point(size=2.5, alpha=0.7, color = "darkgray", position=position_jitter(w=0.15, h=0)) +
  stat_summary(fun = mean, geom = "point", shape = c(19,21,19,21), color = c("red","red","blue","blue"), size = 6) +
  stat_summary(geom = "errorbar", fun.data  = mean_cl_normal, size = 1, width = 0.2, conf.int = 0.95, color = c("red","red","blue","blue")) +
  theme_classic(base_size = 22) +
  theme(text=element_text(family="Times New Roman")) 

### Proportion of flight completed at max angle adjustment
angle_prop_large_plot <- ggplot(all_long_PC, aes(x = signal, y = angle_prop))+
  labs(x = "Sound Treatment", y = "Proportion of flight completed \n at greatest change in trajectory") +
  geom_hline(yintercept=0, linetype="dashed", color = "gray", size = 1) +
  scale_x_discrete(labels = c("4-6 B", "4-6 O", "6-8 B", "6-8 O")) +
  geom_point(size=2.5, alpha=0.7, color = "darkgray", position=position_jitter(w=0.15, h=0)) +
  stat_summary(fun = mean, geom = "point", shape = c(19,21,19,21), color = c("red","red","blue","blue"), size = 6) +
  stat_summary(geom = "errorbar", fun.data  = mean_cl_normal, size = 1, width = 0.2, conf.int = 0.95, color = c("red","red","blue","blue")) +
  theme_classic(base_size = 22) +
  theme(text=element_text(family="Times New Roman")) 


## PC

pc_means <- 
  all_long_PC %>%
  group_by(signal) %>%
  dplyr::summarise(pc1_mean = mean(pc1_scores), pc2_mean = mean(pc2_scores))

pc_means$ci1 <- c(qt(.975,18)*(sd(all_long_PC$pc1_scores[1:19])/sqrt(19)), 
                  qt(.975,18)*(sd(all_long_PC$pc1_scores[20:38])/sqrt(19)), 
                  qt(.975,18)*(sd(all_long_PC$pc1_scores[39:57])/sqrt(19)), 
                  qt(.975,18)*(sd(all_long_PC$pc1_scores[58:76])/sqrt(19)))
pc_means$ci2 <- c(qt(.975,18)*(sd(all_long_PC$pc2_scores[1:19])/sqrt(19)), 
                  qt(.975,18)*(sd(all_long_PC$pc2_scores[20:38])/sqrt(19)), 
                  qt(.975,18)*(sd(all_long_PC$pc2_scores[39:57])/sqrt(19)), 
                  qt(.975,18)*(sd(all_long_PC$pc2_scores[58:76])/sqrt(19)))      

ggplot() +
  geom_point(aes(x = pc1_scores, y = pc2_scores, color = signal, shape = signal), data = all_long_PC, size = 1, alpha = 0.7) +
  scale_fill_manual(name = "Sound Treatment", values = c("red","red","blue","blue"), labels = c("4-6 kHz Band", "4-6 kHz Oscillation", "6-8 kHz Band", "6-8 kHz Oscillation"), aesthetics = "color") +
  geom_point(data = pc_means, aes(x = pc1_mean, y = pc2_mean, color = signal, shape = signal), size = 4) +
  scale_shape_manual(name = "Sound Treatment", values = c(19,1,19,1), labels = c("4-6 kHz Band", "4-6 kHz Oscillation", "6-8 kHz Band", "6-8 kHz Oscillation")) +
  theme_classic(base_size = 12) +
  theme(text=element_text(family="Times New Roman")) +
  labs(x = "PC1 Score", y = "PC2 Score") +
  geom_hline(yintercept=0, linetype="dashed", color = "gray") +
  geom_vline(xintercept=0, linetype="dashed", color = "gray") +
  geom_errorbar(aes(x = pc_means$pc1_mean, y = pc_means$pc2_mean, ymin = pc_means$pc2_mean - pc_means$ci2, ymax = pc_means$pc2_mean + pc_means$ci2), color = c("red","red","blue","blue"), width = 0.4) +
  geom_errorbarh(aes(x = pc_means$pc1_mean, y = pc_means$pc2_mean, xmin = pc_means$pc1_mean - pc_means$ci1, xmax = pc_means$pc1_mean + pc_means$ci1), color = c("red","red","blue","blue"), height = 0.4)
